# Supplementary material for: Modification of Frictional Properties of Hydrogel Surface via Laser Ablated Topographical Micro-Textures
Source: Nanomaterials (Basel). 2022 Nov 21;12(22):4103. doi: 10.3390/nano12224103 (PMC9696626; doi:10.3390/nano12224103)
Supplement: Supplementary file 1 [file nanomaterials-12-04103-s001.zip]

Archive with 1 entries (1 files):
- nanomaterials-1967856-supplementary.pdf
